# Supplementary material for: SENP5 promotes homologous recombination-mediated DNA damage repair in colorectal cancer cells through H2AZ deSUMOylation
Source: J Exp Clin Cancer Res. 2023 Sep 8;42:234. doi: 10.1186/s13046-023-02789-9 (PMC10486113; doi:10.1186/s13046-023-02789-9)
Supplement: Supplementary file 3 — Supplementary Material 3 [file 13046_2023_2789_MOESM3_ESM.xlsx]

## Sheet: Sheet1
Antibodies	Source	Catalogue No
GAPDH	Proteintech	60004-1-Ig
β-actin	Cell Signaling	3700s
ATR	Abcam	ab289363
p-ATR (Phospho T1989)	Abcam	ab223258
Chk1	Abcam	ab32531
p-Chk1 (S345)	Cell Signaling	2348s
Chk2	Abcam	ab207446
p-Chk2 (T68)	Abcam	ab32148
RAD51	Abcam	ab133534
RPA2	Abcam	ab76420
Phospho-H2AX (Ser139)	Abcam	ab81299
53BP1	Abcam	ab175933
IgG	Cell Signaling	2729s
SENP5	Proteintech	19529-1-AP
H2AZ	Abcam	ab4174
